# Supplementary material for: Prognostic and Predictive Value of LIV1 Expression in Early Breast Cancer and by Molecular Subtype
Source: Pharmaceutics. 2023 Mar 14;15(3):938. doi: 10.3390/pharmaceutics15030938 (PMC10058875; doi:10.3390/pharmaceutics15030938)
Supplement: Supplementary file 1 [file pharmaceutics-15-00938-s001.zip]

Archive with 3 entries (3 files):
- Figure S1.pptx
- Figure S2.pptx
- Supplementary Tables.xlsx
