# Supplementary material for: Prognostic and Predictive Value of LIV1 Expression in Early Breast Cancer and by Molecular Subtype
Source: Pharmaceutics. 2023 Mar 14;15(3):938. doi: 10.3390/pharmaceutics15030938 (PMC10058875; doi:10.3390/pharmaceutics15030938)
Supplement: Supplementary file 1 [file pharmaceutics-15-00938-s001.zip › Supplementary Tables.xlsx]

## Sheet: Table S1
Supplementary Table 1: List of breast cancer data sets included in the study
Reference	Source of data	N° of samples	Technological platform	N° of probe sets	N° of samples used
van de Vijver et al., NEJM 2002	http://microarray-pubs.stanford.edu/wound_NKI/	295	Agilent Hu25K	25K	254
van't Veer et al., Nature 2002	http://www.rii.com/publications/2002/vantveer.html	117	Agilent Hu25K	25K	117
Expression Project for Oncology (expO), 2005	https://expo.intgen.org/geo GEO: GSE2109	348	Affymetrix U133 Plus 2.0	54K	348
Farmer P et al., Oncogene 2005	GEO: GSE1561	49	Affymetrix U133A	22K	49
Minn AJ et al., Nature 2005	GEO: GSE2603	99	Affymetrix U133A	22K	99
Wang Y et al., Lancet 2005	GEO: GSE2034	286	Affymetrix U133A	22K	286
Hess KR et al., J Clin Oncol 2006	MDA133	133	Affymetrix U133A	22K	131
Ivshina et al., Cancer Res 2006	GEO: GSE4922, GSE1456	448	Affymetrix U133 A+B	2x22K	448
Sotiriou C et al., J Natl Cancer Inst 2006	GEO: GSE2990	189	Affymetrix U133A	22K	80
Bonnefoi et al., Lancet Oncol 2007	GEO: GSE6861, GSE4779	161	Affymetrix X3P	61K	125
Desmedt C etal., Clin Cancer Res 2007	GEO: GSE7390	198	Affymetrix U133A	22K	154
Miller WR et al., Breast Cancer Res 2010	GEO: GSE5462	116	Affymetrix U133A	22K	116
Klein A et al., Int J Cancer 2007	GEO: GSE6596	26	Affymetrix U133A	22K	24
Bos et al., Nature 2009	GEO: GSE12276	204	Affymetrix U133 Plus 2.0	54K	204
Hoeflich et al., Clin Cancer Res 2009	GEO: GSE12763	30	Affymetrix U133 Plus 2.0	54K	30
Marty et al., Breast Cancer Res 2008	GEO: GSE13787	23	Affymetrix U133 Plus 2.0	54K	23
Merritt WM et al., N Engl J Med 2008	Array Express: E-MTAB-158	130	Affymetrix U133AAofAv2	23K	130
Schmidt M etal., Cancer Res 2008	GEO: GSE11121	200	Affymetrix U133A	22K	200
Yu K et al., PLoS Genet 2008	GEO: GSE5364	196	Affymetrix U133A	22K	183
Zhang Y et al., Breast Cancer Res Treat 2009	GEO: GSE12093	136	Affymetrix U133A	22K	136
Barry et al., J Clin Oncol 2010	GEO: GSE23593	50	Affymetrix U133 Plus 2.0	54K	50
Iwamoto T et al., J Natl Cancer Inst 2011	GEO: GSE22093, GSE22597	247	Affymetrix U133A	22K	100
Korde et al., Breast Cancer Res Treat 2010	GEO: GSE18728	61	Affymetrix U133 Plus 2.0	54K	61
Prat A et al., Breast Cancer Res 2010	GEO: GSE18229	337	Agilent Hu25K	25K	264
Silver et al., J Clin Oncol 2010	GEO: GSE18864	84	Affymetrix U133 Plus 2.0	54K	84
Tabchy A et al., Clin Cancer Res 2010	GEO: GSE20271	178	Affymetrix U133A	22K	178
Jonsson et al., BCR 2010	GEO: GSE22133	359	Swegene H_v2.1.1 55K	55K	346
Chen et al., Breast Cancer Res Treat 2010	GEO: GSE10780	185	Affymetrix U133 Plus 2.0	54K	42
Desmedt et al., J Clin Oncol 2011	GEO: GSE16446	120	Affymetrix U133 Plus 2.0	54K	120
Guedj et al., Oncogene 2011	Array Express: E-MTAB-365	537	Affymetrix U133 Plus 2.0	54K	452
Hatzis C et al., JAMA 2011	GEO: GSE25066	508	Affymetrix U133A	22K	504
Popovici V et al., Breast Cancer Res 2010	GEO: GSE20194	278	Affymetrix U133A	22K	91
TCGA, Nature 2012	TCGA Data Portal - BRCA -	1215	Illumina, RNAseq V2	20K	1092
Ellis et al., Nature 2012	GEO: GSE29442, GSE35186	201	Agilent-014850 4x44K	44K	201
Curtis et al., Nature 2012	EGA: EGAS00000000083	2136	Illumina HT 12	49K	1974
Sabatier R et al., PLoS One 2011	GEO: GSE31448	353	Affymetrix U133 Plus 2.0	54K	286
TOTAL		10233			8982

## Sheet: Table S2_revised
Supplementary Table 2: Clinicopathological characteristics of the “pCR analysis” population and correlations with LIV1 expression status
		N	All	LIV1 class
				low	high	p-value
Pathological grade						2.51e-05
	1	53	53 (5%)	14 (2%)	39 (8%)
	2-3	1044	1044 (95%)	594 (98%)	450 (92%)
Molecular subtype						5.88e-71
	HR+/HER2-	575	575 (48%)	171 (25%)	404 (76%)
	HER2+	161	161 (13%)	105 (16%)	56 (11%)
	TN	467	467 (39%)	396 (59%)	71 (13%)

## Sheet: Table S3_revised
Supplementary Table 3: Clinicopathological characteristics of the HR+/HER2- tumors and correlations with LIV1 expression status
		N	All	LIV1 class
				low	high	p-value
Age at diagnosis (years)						0.785
	<=50	1477	1477 (32%)	459 (32%)	1018 (32%)
	>50	3168	3168 (68%)	971 (68%)	2197 (68%)
Pathological lymph node (pN)						0.868
	negative	2442	2442 (57%)	772 (57%)	1670 (57%)
	positive	1849	1849 (43%)	580 (43%)	1269 (43%)
Pathological size (pT)						0.354
	pT1	1551	1551 (40%)	458 (39%)	1093 (41%)
	pT2-3	2323	2323 (60%)	719 (61%)	1604 (59%)
Pathological grade						0.318
	1	664	664 (16%)	203 (15%)	461 (17%)
	2-3	3413	3413 (84%)	1114 (85%)	2299 (83%)
Pathological complete response (pCR)						0.00311
	no pCR	505	505 (88%)	139 (81%)	366 (91%)
	pCR	70	70 (12%)	32 (19%)	38 (9%)
Follow-up median, months (min-max)		4495	72 (1-382)	72 (1-302)	69 (1-382)	1.71e-05
DFS event, N (%)		4495	1115 (25%)	390 (28%)	725 (23%)	0.00051
5-year DFS [95%CI]		4495	80% [79-81]	77% [75-79]	82% [80-83]	0.0183
OS event, N (%)		3431	659 (19%)	239 (23%)	420 (18%)	0.0004067
5-year OS [95%CI]		3431	87% [86-89]	84% [82-87]	89% [87-90]	0.0227

## Sheet: Table S4_revised
Supplementary Table 4: Uni- and multivariate analyses for DFS and OS in the HR+/HER2- tumors
DFS	Univariate			Multivariate
	N	HR [95%CI]	p-value	N	HR [95%CI]	p-value
Age at diagnosis (years), ≤ 50 vs. > 50 years	3594	1.12 [0.97-1.32]	0.115
Pathological lymph node (pN), positive vs. negative	3641	1.57 [1.37-1.80]	9.24e-11	2406	1.48 [1.26-1.74]	1.83e-06
Pathological size (pT), pT2-pT3 vs. pT1	3315	1.72 [1.48-1.99]	1.85e-12	2406	1.61 [1.36-1.90]	1.95e-08
Pathological grade, 2-3 vs. 1	3058	1.86 [1.49-2.32]	4.56e-08	2406	1.55 [1.22-1.97]	0.000372
LIV1 expression status, high vs. low	4495	0.86 [0.76-0.98]	0.0184	2406	0.83 [0.70-0.98]	0.0257
OS	Univariate			Multivariate
	N	HR [95%CI]	p-value	N	HR [95%CI]	p-value
Age at diagnosis (years), ≤ 50 vs. > 50 years	3119	0.80 [0.66-0.96]	0.0187
Pathological lymph node (pN), positive vs. negative	2986	2.16 [1.82-2.56]	1.68e-18	2126	1.9 [1.57-2.30]	2.53e-11
Pathological size (pT), pT2-pT3 vs. pT1	2976	2.01 [1.68-2.41]	3e-14	2126	1.76 [1.44-2.14]	2.72e-08
Pathological grade, 2-3 vs. 1	2500	2.45 [1.82-3.28]	2.31e-09	2126	2.02 [1.47-2.77]	1.66e-05
LIV1 expression status, high vs. low	3431	0.83 [0.71-0.97]	0.0229	2126	0.75 [0.62-0.90]	0.00245

## Sheet: Table S5_revised
Supplementary Table 5: Univariate analysis for pCR in the HR+/HER2- tumors
pCR	Univariate
	N	OR [95%CI]	p-value
Age at diagnosis (years), ≤ 50 vs. > 50 years	575	1.25 [0.75-2.08]	0.4
Pathological grade, 2-3 vs. 1	522	3.07 [0.72-12.99]	0.128
LIV1 expression status, high vs. low	575	0.45 [0.27-0.75]	0.00218

## Sheet: Table S6_revised
Supplementary Table 6: Clinicopathological characteristics in the TN tumors and correlations with LIV1 expression status
		N	All	LIV1 class
				low	high	p-value
Age at diagnosis (years)						0.35
	<=50	726	726 (47%)	675 (47%)	51 (52%)
	>50	824	824 (53%)	776 (53%)	48 (48%)
Pathological lymph node (pN)						0.0436
	negative	662	662 (57%)	647 (58%)	15 (41%)
	positive	499	499 (43%)	477 (42%)	22 (59%)
Pathological size (pT)						0.000629
	pT1	344	344 (32%)	341 (32%)	3 (8%)
	pT2-3	745	745 (68%)	709 (68%)	36 (92%)
Pathological grade						0.521
	1	36	36 (3%)	32 (2%)	4 (4%)
	2-3	1357	1357 (97%)	1252 (98%)	105 (96%)
Pathological complete response (pCR)						0.000114
	no pCR	312	312 (67%)	251 (63%)	61 (86%)
	pCR	155	155 (33%)	145 (37%)	10 (14%)
Follow-up median, months (min-max)		1383	46 (1-286)	47 (1-286)	38 (2-182)	0.0145
DFS event, N (%)		1383	469 (34%)	446 (35%)	23 (24%)	0.0367
5-year DFS [95%CI]		1383	64% [61-67]	63% [60-66]	74% [64-86]	0.0785
OS event, N (%)		992	261 (26%)	243 (27%)	18 (19%)	0.1097
5-year OS [95%CI]		992	73% [70-76]	72% [69-76]	79% [69-90]	0.438

## Sheet: Table S7_revised
Supplementary Table 7: Univariate analysis for DFS and OS in the TN tumors
DFS	Univariate
	N	HR [95%CI]	p-value
Age at diagnosis (years), ≤ 50 vs. > 50 years	1133	1.03 [0.83-1.27]	0.807
Pathological lymph node (pN), positive vs. negative	920	1.52 [1.20-1.92]	0.000481
Pathological size (pT), pT2-pT3 vs. pT1	872	1.59 [1.21-2.07]	0.000727
Pathological grade, 2-3 vs. 1	984	2.90 [1.08-7.78]	0.0343
LIV1 expression status, high vs. low	1383	0.69 [0.45-1.05]	0.0802
OS	Univariate
	N	HR [95%CI]	p-value
Age at diagnosis (years), ≤ 50 vs. > 50 years	876	1.17 [0.90-1.53]	0.25
Pathological lymph node (pN), positive vs. negative	792	2.00 [1.51-2.65]	1.53e-06
Pathological size (pT), pT2-pT3 vs. pT1	794	1.70 [1.26-2.31]	0.000597
Pathological grade, 2-3 vs. 1	749	4.33 [1.07-17.41]	0.0392
LIV1 expression status, high vs. low	992	0.83 [0.51-1.34]	0.439

## Sheet: Table S8_revised
Supplementary Table S8: Uni- and multivariate analyses for pCR in the TN tumors
pCR	Univariate			Multivariate
	N	OR [95%CI]	p-value	N	HR [95%CI]	p-value
Age at diagnosis (years), ≤ 50 vs. > 50 years	467	1.52 [0.02-1.03]	0.0353	467	1.59 [1.06-2.33]	0.0249
Pathological grade, 2-3 vs. 1	428	3e+06 [0e+00-Inf]	0.98
LIV1 expression status, high vs. low	467	0.28 [0.14-0.57]	0.000415	467	0.28 [0.14-0.56]	0.000323

## Sheet: Table S9_revised
Supplementary Table 9: Clinico-pathological characteristics in the HER2+ tumors and correlations with LIV1 expression status
		N	All	LIV1 class
				low	high	p-value
Age at diagnosis (years)						1
	<=50	336	336 (40%)	244 (40%)	92 (41%)
	>50	496	496 (60%)	361 (60%)	135 (59%)
Pathological lymph node (pN)						0.5
	negative	342	342 (46%)	249 (46%)	93 (49%)
	positive	394	394 (54%)	296 (54%)	98 (51%)
Pathological size (pT)						0.514
	pT1	218	218 (33%)	157 (32%)	61 (35%)
	pT2-3	449	449 (67%)	334 (68%)	115 (65%)
Pathological grade						0.0788
	1	20	20 (3%)	11 (2%)	9 (4%)
	2-3	776	776 (97%)	568 (98%)	208 (96%)
Pathological complete response (pCR)						0.000246
	no pCR	105	105 (65%)	58 (55%)	47 (84%)
	pCR	56	56 (35%)	47 (45%)	9 (16%)
Follow-up median, months (min-max)		748	54 (1-261)	54 (1-261)	52 (1-204)	0.00545
DFS event, N (%)		748	230 (42%)	230 (42%)	71 (35%)	0.0876
5-year DFS [95%CI]		748	60% [56-65]	60% [56-65]	71% [64-78]	0.151
OS event, N (%)		611	181 (30%)	157 (35%)	44 (26%)	0.1097
5-year OS [95%CI]		611	71% [67-75]	67% [62-72]	82% [76-89]	0.087

## Sheet: Table S10_revised
Supplementary Table 10: Univariate analyses for DFS and OS in the HER2+ tumors
DFS	Univariate
	N	HR [95%CI]	p-value
Age at diagnosis (years), ≤ 50 vs. > 50 years	589	1.31 [1.00-1.71]	0.0469
Pathological lymph node (pN), positive vs. negative	603	1.74 [1.34-2.27]	3.86e-05
Pathological size (pT), pT2-pT3 vs. pT1	531	1.44 [1.07-1.93]	0.0153
Pathological grade, 2-3 vs. 1	532	1.67 [0.69-4.06]	0.255
LIV1 expression status, high vs. low	748	0.82 [0.63-1.07]	0.152
OS	Univariate
	N	HR [95%CI]	p-value
Age at diagnosis (years), ≤ 50 vs. > 50 years	546	1.24 [0.91-1.69]	0.164
Pathological lymph node (pN), positive vs. negative	495	2.59 [1.81-3.71]	1.89e-07
Pathological size (pT), pT2-pT3 vs. pT1	479	1.85 [1.30-2.63]	0.000618
Pathological grade, 2-3 vs. 1	482	3.98 [0.99-16.07]	0.052
LIV1 expression status, high vs. low	611	0.75 [0.53-1.04]	0.088

[truncated: 1 more sheets: Table S11_revised]
